# Supplementary material for: Persistent Inflammation in Cerebral Palsy: Pathogenic Mediator or Comorbidity? A Scoping Review
Source: J Clin Med. 2022 Dec 12;11(24):7368. doi: 10.3390/jcm11247368 (PMC9783203; doi:10.3390/jcm11247368)
Supplement: Supplementary file 1 [file jcm-11-07368-s001.zip]

Archive with 1 entries (1 files):
- jcm-2070829-supplementary.pdf
